# Supplementary material for: Virtual Reality to Improve Sleep Quality in Patients Suffering from Painful Diabetic Polyneuropathy: A Proof of Concept Study
Source: J Clin Med. 2024 Nov 26;13(23):7163. doi: 10.3390/jcm13237163 (PMC11642838; doi:10.3390/jcm13237163)
Supplement: Supplementary file 1 [file jcm-13-07163-s001.zip]

Archive with 1 entries (1 files):
- jcm-3272638-supplementary.pdf
